# Supplementary material for: Promising Antileishmanial Activity of Micromeria nervosa Essential Oil: In Vitro and In Silico Studies
Source: Molecules. 2024 Apr 19;29(8):1876. doi: 10.3390/molecules29081876 (PMC11055018; doi:10.3390/molecules29081876)
Supplement: Supplementary file 1 [file molecules-29-01876-s001.zip]

Archive with 1 entries (1 files):
- molecules-2902307-supplementary.pdf
